# Supplementary material for: NO Synthesis but Not Apoptosis, Mitosis or Inflammation Can Explain Correlations between Flow Directionality and Paracellular Permeability of Cultured Endothelium
Source: Int J Mol Sci. 2022 Jul 22;23(15):8076. doi: 10.3390/ijms23158076 (PMC9332325; doi:10.3390/ijms23158076)
Supplement: Supplementary file 1 [file ijms-23-08076-s001.zip]

Archive with 1 entries (1 files):
- ijms-1734204-supplementary.pdf
